# Supplementary material for: The Correlated Beta Dose Optimisation Approach: Optimal Vaccine Dosing Using Mathematical Modelling and Adaptive Trial Design
Source: Vaccines (Basel). 2022 Oct 30;10(11):1838. doi: 10.3390/vaccines10111838 (PMC9693615; doi:10.3390/vaccines10111838)
Supplement: Supplementary file 1 [file vaccines-10-01838-s001.zip]

Archive with 1 entries (1 files):
- vaccines-1907957-supplementary.pdf
